# Supplementary material for: Employing multiple synchronous outcome samples per subject to improve study efficiency
Source: BMC Med Res Methodol. 2021 Oct 17;21:211. doi: 10.1186/s12874-021-01414-7 (PMC8520627; doi:10.1186/s12874-021-01414-7)
Supplement: Supplementary file 1 — Additional file 1. STARS.xlsx [file 12874_2021_1414_MOESM1_ESM.xlsx]

## Sheet: Contents
							STARS		Version 1.1
			Sample size calculations for Two group comparisons with Repeated Synchronous sampling
															Want to use R or need more options? You could try:
							CONTENTS
										click to select
			Sample Size
				Superiority												For Simulation based Checking of
																Continuous Normal Sample Sizes
				Non-Inferiority
												OTHER
											Power versus Correlation
				IntraClass Correlation Coefficient
											Alpha versus Correlation
											Notes
			Assessing Relationships between Repeated Measures
			Analysis
											Disclaimer
					This workbook has a companion paper : A'Hern RP. Employing multiple synchronous outcome samples per subject to improve study efficiency.

## Sheet: Introduction
	INTRODUCTION
	If it is possible to make multiple synchronous observations then the number of subjects
	in a study can be reduced by adopting this strategy.
	The wider context of this decision is decribed on the next worksheet																Within Subject Variation
																	(SD 0.5, Variance=0.25)
	To do this, two sources of variation need to be considered, the between subject variation and the
	within subject variation (see right). Their relative size is important and can be summarised by the																ICC= 12/(12+0.52) = 0.8
	intra-class correlation (ICC).
				ICC =		Between Subject variance
					Between + within Subject variance
	Relative sample sizes by number of observations (m) versus ICC can be summarised :												Between Subject Variation
	% Samples / % subjects					Intra-Class Correlation							(SD 1, Variance=1)
			0	0.15	0.35	0.5	0.65	0.85	0.9	1
	Measures	1	100 / 100	100 / 100	100 / 100	100 / 100	100 / 100	100 / 100	100 / 100	100 / 100
	(m)	2	100 / 50	116 / 58	136 / 68	150 / 75	166 / 83	186 / 93	190 / 95	200 / 100
		3	99 / 33	129 / 43	171 / 57	201 / 67	231 / 77	270 / 90	279 / 93	300 / 100
		4	100 / 25	144 / 36	204 / 51	252 / 63	296 / 74	356 / 89	372 / 93	400 / 100
		5	100 / 20	160 / 32	240 / 48	300 / 60	360 / 72	440 / 88	460 / 92	500 / 100
		Two additional points are :
		If 'costs' can be applied to subjects and samples
		then the influence of 'cost' on the decision to use
		multiple observations can be modelled.
		It is assumed here the number of observations is kept constant,
		if it varies (by more than a certain amount) a correction needs to be
		applied based on the Coefficient of Variation of the number of samples.
	In more detail :
	% Samples / % subjects					Correlation
			0	0.05	0.1	0.15	0.2	0.25	0.3	0.35	0.4	0.45	0.5	0.55	0.6	0.65	0.7	0.75	0.8	0.85	0.9	0.95
	Measures	1	100 / 100	100 / 100	100 / 100	100 / 100	100 / 100	100 / 100	100 / 100	100 / 100	100 / 100	100 / 100	100 / 100	100 / 100	100 / 100	100 / 100	100 / 100	100 / 100	100 / 100	100 / 100	100 / 100	100 / 100
		2	100 / 50	106 / 53	110 / 55	116 / 58	120 / 60	126 / 63	130 / 65	136 / 68	140 / 70	146 / 73	150 / 75	156 / 78	160 / 80	166 / 83	170 / 85	176 / 88	180 / 90	186 / 93	190 / 95	196 / 98
		3	99 / 33	111 / 37	120 / 40	129 / 43	141 / 47	150 / 50	159 / 53	171 / 57	180 / 60	189 / 63	201 / 67	210 / 70	219 / 73	231 / 77	240 / 80	249 / 83	261 / 87	270 / 90	279 / 93	291 / 97
		4	100 / 25	116 / 29	132 / 33	144 / 36	160 / 40	176 / 44	192 / 48	204 / 51	220 / 55	236 / 59	252 / 63	264 / 66	280 / 70	296 / 74	312 / 78	324 / 81	340 / 85	356 / 89	372 / 93	384 / 96
		5	100 / 20	120 / 24	140 / 28	160 / 32	180 / 36	200 / 40	220 / 44	240 / 48	260 / 52	280 / 56	300 / 60	320 / 64	340 / 68	360 / 72	380 / 76	400 / 80	420 / 84	440 / 88	460 / 92	480 / 96
	binomial5	Power increase, AR23
	The additional % of Subjects required for same design chartacteristics with m=1 can be calculated :											e.g. if one sample is used rather than 2, with (rho=0.5), then 33% (75 -> 100 in above table),
						Correlation											more subjects are needed
			0	0.05	0.1	0.15	0.2	0.25	0.3	0.35	0.4	0.45	0.5	0.55	0.6	0.65	0.7	0.75	0.8	0.85	0.9	0.95
	Measures	1	0	0	0	0	0	0	0	0	0	0	0	0	0	0	0	0	0	0	0	0
	(m)	2	100	90.4762	81.8182	73.913	66.6667	60	53.8462	48.1481	42.8571	37.931	33.3333	29.0323	25	21.2121	17.6471	14.2857	11.1111	8.10811	5.26316	2.5641
		3	200	172.727	150	130.769	114.286	100	87.5	76.4706	66.6667	57.8947	50	42.8571	36.3636	30.4348	25	20	15.3846	11.1111	7.14286	3.44828
		4	300	247.826	207.692	175.862	150	128.571	110.526	95.122	81.8182	70.2128	60	50.9434	42.8571	35.5932	29.0323	23.0769	17.6471	12.6761	8.10811	3.8961
		5	400	316.667	257.143	212.5	177.778	150	127.273	108.333	92.3077	78.5714	66.6667	56.25	47.0588	38.8889	31.5789	25	19.0476	13.6364	8.69565	4.16667

## Sheet: Decision Schema
													Repeatability								Conclude endpoint unsuitable
																				No	Select another endpoint*
																Can individual samples in the
														Low		same subject be considered
																to be the experimental unit because
																they are independent?				Yes	Undertake the study with each sample/measure
				DECISION SCHEMA																	as the experimental unit.
				This is an overview of the decision to use single or multiple samples per subject.										Medium		Multiple samples/measures could be considered.
				Parts of STARS that are relevant are shown in blue
														High		There is little to be gained from using multiple samples.
								Sample size satisfactory, endpoint has good Repeatability,
	Sample Size Calculation							SD of Endpoint low enough to be able to undertake study																				Undertake study
								with adequate power
	Select Endpoint			Estimate sample size
	and			with single sample
	Difference to be detected,			from each subject																	No			Study is impractical
	consider its Repeatability.		Endpoint:	Continuous Normal				Sample size too large or endpoint has poor Repeatability,
				Binomial				Consider strategies to reduce sample size							Are multiple samples/measures possible?
								by reducing the SD of the Endpoint
																					Yes
																				Is ICC a good summary of repeatability?
								Select another Endpoint*									No				Yes
																					ICC for repeat samples known?		ICC Confidence interval
																							Binomial ICC					Sample size satisfactory with multiple samples
																			No			ICC Confidently known
																Undertake a study				ICC believed to be adequate					Estimate sample size
								* This could involve constructing								to estimate the ICC				but uncertain about its true value				Endpoint:	Continuous Normal
								a single overall endpoint from related												ICC Confidence interval					Binomial			Sample size too large,
								subsidiary endpoints, e.g. an overall score																				Consider other strategies to reduce sample size
								representing the performance of the subject							Study for just		Combined study											by reducing SD of Endpoint
								on multiple factors that relate to							this purpose
								this score.							with Stop/Go decision
														ICC Confidence limits
														Hypothesis testing			Undertake the study
																	with built in estimation
																	of the ICC in an early cohort of subjects**,
								Crohnbach's alpha									with a Stop/Go decision for completion
								Correlation Between Repeated Measures									of the study based on confirmation of an adequate ICC.
								For an introduction to serial endpoints,									This may involve increasing the number of samples
								see Reference 1									if it is possible to complete the study this way.
																			ICC Confidence Limits
																			Hypothesis testing
																	Rethink Endpoint if necessary
																			** see Reference 2
						References
							1)	Matthews JNS, Altman DG, Campbell MJ, Royston P. Analysis of serial measurements in medical research, British Medical Journal 1990; 300: 230-235. doi: 10.1136/bmj.300.6719.230.
							2)	Bland MJ,Dumville JC, Ashby RL et al. Validation of the VEINES-QOL quality of life instrument in venous leg ulcers: repeatability and validity study embedded in a randomised clinical trial. BMC Cardiovasc Disord. 2015; 15: 85. PMID: 26260973 doi: 10.1186/s12872-015-0080-7

## Sheet: Continuous Normal
	SAMPLE SIZE
	Normally distributed continuous endpoint			Only enter values (numeric) in the black boxes then click calculate							Tests : t-test, ANOVA, see Analysis Examples
				Results are shown in blue
	Difference in means to detect	5		e.g. if the mean in group 1 is 10 and that in group 2 is 13, the difference would be 3
	Standard Deviation (SD)	12.5		This is the SD of the population from which the subjects are taken
	Number of samples/measures (m)	3
	Correlation ρ (ICC)	0.67		The correlation between sample/measure values									Minimum 'Cost' Analysis
	CV of m	0		The CV is the coefficient of variation of m, the CV is the SD of the m values divided
					by the mean, if the CV is less than 0.23 zero can be entered.
	Power	0.85		e.g. 85%	(typical values are 80%, 85%, 90% or 95%)							Subject 'Cost'		15
	Alpha error (2 tails)	0.05		e.g. 5%, double this to use one-tailed at the same level (e.g. 0.1 for one-sided 5%)								Measure 'Cost'		1
					(typical values are 5%, 2.5% or 1%)							Minimum		3187	m=3
	Ratio of N in groups (Gp2 : Gp1)	1			e.g. there are 1 times as many subjects in group 2 as in group 1
					A text Summary is included below
	Sample Size	m=3	m=1		Options with 1-20 measures are shown to the right
	Group 1	89	114									N/N Samples	228/228	190/380	178/534	172/688	168/840	166/996	164/1148	162/1296	162/1458	160/1600	160/1760	160/1920	160/2080	158/2212	158/2370	158/2528	158/2686	158/2844	158/3002	158/3160
	Group 2	89	114									measures	1	2	3	4	5	6	7	8	9	10	11	12	13	14	15	16	17	18	19	20
						Ratios m=3/m=1						Total	3623	3220	3187	3247	3344	3459	3585	3717	3854	3994	4136	4280	4425	4572	4719	4866	5015	5163	5312	5462
	Total	178	228		Subjects	0.780702	(22% less)
	Samples	534	228		Samples	2.34211	(134% more)
	Summary :	With 89 subjects in Group 1, 89 subjects in Group 2, and 3 measures per subject,
		there is an 85% chance that the observed difference in means will be significantly greater than zero at the
		5% level*, if the true difference in means is 5. The population standard deviation has been assumed to be 12.5,
		the correlation between measures 0.67, and the CV of the number of measures 0.
		There are fewer subjects (22% less) and more measurements (134% more) than would be needed
		if there were only one measurement per subject.
			* amend this for a one-sided comparison
		Ho: Difference <= 0 versus H1: Difference>= 5
	R clusterPower Command :	crtpwr.2mean(alpha=0.05, power=0.85, n=3 ,d=5, icc=0.67, varw=51.5625, cv=0)

## Sheet: CN Example
		STARS Screenshots
		*Calculating the SD of the change in SBP
		Reference -		https://www.medrxiv.org/content/10.1101/2021.02.19.21252066v1
		SBP difference
		N	Difference	Lower CL	Upper CL	SEDiff*	lcl	ucl	SD**
		112934	-5.1	-5.3	-5	0.0765306	-5.25	-4.95	12.8593
		The average SD stratified by basline SBP was 12.5.
		(note presented results have 2 significant figures)
		*(Upper CL-Lower CL)/(1.96*2)
		** the SE is sqrt(4(SD^2)/N) so the SD is sqrt(N SE^2/4) (assuming equal allocation between groups)

## Sheet: Continuous Normal NI
	SAMPLE SIZE : Non-Inferiority			Non-inferiority guide
	Normally distributed continuous endpoint			only change values (numeric) in the 2 black boxes, click calculate							Tests : t-test, ANOVA, see Analysis Examples
				results are shown in blue
	Showing that the Experimental Mean is not worse than the control Mean can be done in three ways:
	1)	Non-inferiority: You wish to show that the experimental Mean is acceptable because it is not too far below, or is above, the control rate.
	2)	Non-inferiority: You want to show that the experimental Mean is satisfactory because it is not too far above, or is below, the control rate.
	3)	Equivalence: You wish to show that the experimental Mean is acceptable because it is not too far below and not too far above, the control rate.
	Select Option :	1	Non-inferiority: You wish to show that the experimental Mean is acceptable because it is not too far below, or is above, the control rate.
	Control Group Mean (Mc)	3		i.e. the mean is 3 in Control Group
	Experimental Group Mean (Me)	3		i.e. the mean is 3 in Experimental Group
	Minimum acceptable Mean (MAM)	2.5
	Standard Deviation (SD)	2		This is the SD of the population from which the subjects are taken
	Number of samples/measures (m)	2
	Correlation ρ (ICC)	0		The correlation between sample/measure values									Minimum 'Cost' Analysis
	CV of m	0		The CV is the coefficient of variation of m, the CV is the SD of the m values divided
					by the mean (2), generally <0.5, if the CV < 0.23 zero can be entered.
	Power	0.85		i.e. 85%	(typical values are 80%, 85%, 90% or 95%)							Subject 'Cost'		3
	Alpha error (Non-inf : one tail, Equivalence 2 tail)	0.025		i.e. 2.5% probability of falsely declaring non-inferiority when they are not non-inferior								Measure 'Cost'		1
					(typical values are 5%, 2.5% or 1%)							Minimum		707.539	m=20
	Ratio of n in groups (Exp: Control)	1			i.e. there are 1 times as many subjects in the experimental as the control group									There is no minimum
					A text Summary is included below
	Sample Size	m=2	m=1
	Control Group	145	289									Total/N Samples	578/578	290/580	194/582	146/584	118/590	98/588	86/602	74/592	66/594	60/600	56/616	50/600	48/624	44/616	42/630	38/608	36/612	34/612	34/646	32/640
	Experimental Group	145	289									measures	1	2	3	4	5	6	7	8	9	10	11	12	13	14	15	16	17	18	19	20
						Ratios m=2/m=1						Total	2306.27	1446.32	1161.02	1019.39	935.266	879.839	840.698	812.192	790.369	773.163	759.481	748.299	739.571	732.092	726.271	720.814	716.465	713.127	710.744	707.539
	Total	290	578		Subjects	0.50173	(50% less)
	Samples	580	578		Samples	1.00346	(0% more)
	Main Aim	To show the Experimental Mean is unlikely to be more than 0.5 below the Control Mean.
		There is an 85% chance the upper limit of the one-sided 97.5% confidence interval of the difference (Mc-Me) will be less than 0.5.
	Summary :	With 145 subjects in the Control Group, 145 subjects in the Experimental Group and 2 measures per subject,
		there is an 85% chance that the observed difference in means (Control-Experimental) will be significantly less than 0.5 at the
		2.5% level, if the true means differ by 0 (Control-Experimental). The standard deviation has been
		assumed to be 2, the correlation between measures 0, and the CV of the number of measures 0.
		There are fewer subjects (50% less) and more measurements (0% more) than would be needed
		if there were only one measurement per subject.
	R Command :	crtpwr.2mean(alpha=0.05, power=0.85, n=2 ,d=-0.5, icc=0, varw=4, cv=0)

## Sheet: CN NI Guide
Non-inferiority Continuous Normal distribution Guide:
	Let						Select to go back						A lower Mean implies inferiority											or a Higher Mean implies inferiority
	Mc	Control Group Mean
	Me	Experimental Group Mean								Non-inferiority Schema:										Non-inferiority Schema:
												Difference										Difference
	Meinf	the largest Experimental Mean which implies inferiority								Mc,Me		0								Meinf		Meinf-Me		Distribution of upper alpha% Confidence Limit
														Distribution of estimated difference if Mc=Me
		The difference to exclude is then Meinf - Me.
														Distribution of lower alpha% Confidence Limit										Distribution of estimated difference if Mc=Me
	You might anticipate the control and experimental groups have similar									Meinf		Meinf-Me								Mc,Me		0
	Means (Me=Mc), and you want to show that the true Me is no worse than Meinf.
		e.g. you think control and experimental Means are 1.35 and you								Example :										Example :
		want to show the experimetal Mean is no less than 1.
		You need to show that the difference is less than 0.35 at the 5% level.										Difference										Difference
										1.35,1.35		0								1.35		0.35		yellow: 95%CI outcomes implying non-inferiority
	The aim is to demonstrate that the difference between the control and													Distribution of estimated difference if Mc=Me=60%										red :Outcome failing non-inferiority
	experimental group rates is less than Meinf-Me assuming the true control group mean																							Distribution of upper 5% Confidence Limit
	is Mc and the true experimental group mean is Me.													Distribution of lower 5% Confidence Limit
		e.g. you want to show that the lower 95% one-sided confidence limit								1		0.35		yellow: 95%CI outcomes implying non-inferiority						1,1		0		Distribution of estimated difference if Mc=Me=1
		of the difference is less than 0.35												red :Outcome failing non-inferiority
	For EQUIVALENCE the entire confidence interval lies between two limits (for example ±0.35, so these would be 0.65 and 1.35)

## Sheet: Lakens Caldwell
	Sample sizes can be checked using simulation with:					EXAMPLE - entering sample size data into SUPERPOWER using the following example:
		SUPERPOWER		App		SAMPLE SIZE
by Daniël Lakens and Aaron Caldwell						Normally distributed continuous endpoint			only enter values (numeric) in the black boxes
(only uniform sample sizes per cell are possible, use of the CV is not possible)									results are shown in blue
Links:						Difference in means to detect	0.35		e.g. if the mean in group 1 is 10 and that in group 2 is 13, the difference would be 3
https://github.com/arcaldwell49/Superpower						Standard Deviation (SD)	1		This is the SD of the population from which the subjects are taken
						Number of samples/measures (m)	2
http://shiny.ieis.tue.nl/anova_power/						Correlation ρ (ICC)	0.35		The correlation between sample/measure values
						CV of m	0		The CV is the coefficient of variation of m, the CV is the SD of the m values divided
This programme can also be used to investigate more complex
correlation structures by inputting a correlation matrix.						Power	0.85		e.g. 85%
						Alpha error (2 tails)	0.05		e.g. 5%, double this to use one-tailed at the same level (e.g. 0.1 for one-sided 5%)
Caldwell A, Laken D (2020). https://github.com/arcaldwell49/Superpower
						Ratio of N in groups (Gp2 : Gp1)	1		e.g. there are 1 times as many subjects in group 2 as in group 1
									A text Summary is included below
						Sample Size	m=2	m=1
						Group 1	100	148	n
						Group 2	100	148	kn
						Total	200	296
						Samples	400	296
						CONFIRMED by		SUPERPOWER Laken Caldwell
										INPUT:	Design		2b*2w		One 2 group comparison between groups, 2 within group measurements
											Sample size per cell		100		2x2x100 = 400 overall
				Links (as above):							Common SD		1
					http://shiny.ieis.tue.nl/anova_power/						Correlation		0.35
											Means for each cell
					https://github.com/arcaldwell49/Superpower						a	1	1	2	2
											b	1	2	1	2
										Diff = 0.35		1	1	1.35	1.35	(1 added arbitrarily)							Power ~85%, alpha~ 5%
		INPUT SCREENS and SIMULATION RESULTS

## Sheet: clusterPower in R
library(clusterPower)							in R
							clusterPower
	Link:	clusterPower.pdf (r-project.org)				'clusterPower' needs to be installed in R
					Note 'samples from subjects' are equivalent to
					'units within Clusters'
					It assumes equal allocation
		It contains useful functions such as :
				clusterPower : doing various power analysis calculations for cluster randomized trials.
				crtpwr.2mean: Power calculations for simple cluster randomized trials, continuous outcome
				crtpwr.2prop: Power calculations for simple cluster randomized trials, binary outcome
				crtpwr.2rate: Power calculations for simple cluster randomized trials, count outcome
	Example
	from bottom of page 3 in :
	clusterPower.pdf (r-project.org)
	> library(clusterPower)
	> crtpwr.2mean(n=10 ,d=1, icc=.1, varw=5)
	m
	15.9328
	>

## Sheet: CRTSize
				in R			Link:	CRTSize.pdf (r-project.org)
													CRTsize assumes m is the same for all subjects, this is considered satisfactory
													if the cv of ICC<0.23*, unlike clusterPower it caters for different allocation ratios.
													* Eldridge reference.
														Sample size for cluster randomized trials: effect of coefficient of variation of cluster size and analysis method | International Journal of Epidemiology | Oxford Academic (oup.com)
														Examples
														library(CRTSize)
														n4means(delta=0.4, sigma=1, m=10, ICC=0.05, alpha=0.05, power=0.80)
														The required sample size is a minimum of 16 clusters of size 10 in the Experimental Group
														and a minimum of 16 clusters (size 10) in the Control Group.						STARS : 16
														n4means(delta=0.35, sigma=0.7, m=6, ICC=0.2, alpha=0.05, power=0.85)
														The required sample size is a minimum of 25 clusters of size 6 in the Experimental Group
														and a minimum of 25 clusters (size 6) in the Control Group.						STARS : 25
														n4means(delta=3, sigma=4.7, m=5, ICC=0.35, alpha=0.05, power=0.9)
														The required sample size is a minimum of 26 clusters of size 5 in the Experimental Group
														and a minimum of 26 clusters (size 5) in the Control Group.						STARS : 26

[truncated: 54 more sheets: Binomial, Binomial NI, Bin NI Guide, ICC SSiz HypTest, ICC Confidence Limits, ICC Binary Lookup, Bin ICC Example, Cronbach's alpha, Cronbach's Example, Calculating Cronbach's alpha, V-Cov Matrix and Cr.Alpha. in R, IOWA 24 Statistics 510, Iowa Data, Analysis Examples, Analysis Example Binomial, Power vs Correlation, Alpha vs Correlation, Disclaimer, Notes, Templates> …]
